# Supplementary material for: What the Heart Can(not) Tell: Potential and Pitfalls of Biometric Recognition Methods Based on Photoplethysmography
Source: Sensors (Basel). 2025 Dec 14;25(24):7586. doi: 10.3390/s25247586 (PMC12736706; doi:10.3390/s25247586)
Supplement: Supplementary file 1 [file sensors-25-07586-s001.zip]

Archive with 1 entries (1 files):
- sensors-4017081-supplementary.pdf
